# Supplementary material for: Association between telomere length and hepatocellular carcinoma risk: A Mendelian randomization study
Source: Cancer Med. 2023 Mar 7;12(8):9937–44. doi: 10.1002/cam4.5702 (PMC10166926; doi:10.1002/cam4.5702)
Supplement: Supplementary file 1 — Figure S1. Figure S2. [file CAM4-12-9937-s001.zip]

Archive with 3 entries (3 files):
- CAM4_5702_Legends to Supplementary Figures.docx
- cam45702-sup-0001-FigureS1.jpg
- cam45702-sup-0002-FigureS2.jpg
